# Supplementary material for: The Impact of Cold Ischaemia Time on Outcomes of Living Donor Kidney Transplantation: A Systematic Review and Meta-Analysis
Source: J Clin Med. 2022 Mar 15;11(6):1620. doi: 10.3390/jcm11061620 (PMC8951281; doi:10.3390/jcm11061620)
Supplement: Supplementary file 1 [file jcm-11-01620-s001.zip]

Archive with 1 entries (1 files):
- jcm-1593401-supplementary .pdf
